# Supplementary material for: Between innovation and risk: artificial intelligence and data protection in digital Mexico
Source: Front Artif Intell. 2026 May 13;9:1716108. doi: 10.3389/frai.2026.1716108 (PMC13212271; doi:10.3389/frai.2026.1716108)
Supplement: Supplementary file 1 [file Table_1.xlsx]

## Sheet: Sheet1
2	4	3	3	2	4	3	3	3	3	2	4	4	2	2	4	4	2	2	4	4	2	2	4	2	4	2	4	2	4	2	4	2	4	2	4	2	4	2	4	2	4	2	4	2	4	2	4
2	4	1	5	1	5	1	5	2	4	1	5	1	5	1	5	1	5	1	5	2	4	1	5	4	2	2	4	2	4	2	4	1	5	4	2	3	3	4	2	1	5	3	3	4	2	2	4
2	4	1	5	1	5	2	4	4	2	2	4	4	2	2	4	2	4	2	4	3	3	1	5	1	5	1	5	1	5	2	4	1	5	1	5	1	5	1	5	1	5	1	5	1	5	1	5
2	4	2	4	1	5	3	3	3	3	2	4	2	4	3	3	3	3	3	3	3	3	1	5	2	4	1	5	2	4	3	3	3	3	3	3	3	3	3	3	2	4	3	3	2	4	2	4
2	4	2	4	2	4	4	2	3	3	2	4	4	2	4	2	4	2	2	4	2	4	3	3	2	4	2	4	2	4	4	2	2	4	4	2	4	2	2	4	2	4	2	4	4	2	2	4
2	4	2	4	2	4	2	4	2	4	2	4	2	4	2	4	4	2	3	3	3	3	3	3	3	3	3	3	3	3	2	4	2	4	3	3	3	3	3	3	1	5	4	2	3	3	3	3
1	5	1	5	1	5	1	5	1	5	2	4	1	5	1	5	2	4	1	5	1	5	1	5	1	5	1	5	1	5	1	5	3	3	2	4	1	5	2	4	1	5	1	5	1	5	1	5
2	4	2	4	1	5	3	3	4	2	2	4	3	3	1	5	3	3	2	4	4	2	1	5	3	3	3	3	3	3	3	3	3	3	2	4	3	3	3	3	1	5	2	4	3	3	2	4
3	3	2	4	2	4	2	4	4	2	3	3	3	3	4	2	3	3	4	2	4	2	1	5	4	2	2	4	3	3	4	2	3	3	3	3	4	2	3	3	1	5	3	3	3	3	3	3
3	3	2	4	2	4	3	3	3	3	2	4	3	3	4	2	3	3	4	2	4	2	1	5	3	3	1	5	3	3	4	2	3	3	4	2	4	2	4	2	1	5	4	2	4	2	4	2
2	4	2	4	2	4	2	4	2	4	2	4	2	4	2	4	2	4	3	3	1	5	2	4	2	4	2	4	2	4	2	4	2	4	2	4	3	3	2	4	1	5	2	4	2	4	2	4
4	2	2	4	2	4	3	3	2	4	4	2	3	3	2	4	3	3	2	4	3	3	1	5	3	3	1	5	2	4	3	3	3	3	3	3	3	3	3	3	1	5	4	2	3	3	3	3
2	4	1	5	1	5	1	5	2	4	2	4	2	4	1	5	1	5	1	5	2	4	1	5	1	5	1	5	1	5	3	3	2	4	2	4	1	5	1	5	1	5	1	5	1	5	1	5
2	4	2	4	1	5	2	4	3	3	2	4	2	4	3	3	4	2	2	4	2	4	1	5	1	5	1	5	2	4	3	3	2	4	2	4	2	4	2	4	1	5	2	4	2	4	2	4
2	4	2	4	2	4	1	5	2	4	2	4	2	4	2	4	3	3	2	4	2	4	2	4	1	5	2	4	2	4	2	4	2	4	2	4	2	4	1	5	2	4	1	5	1	5	1	5
2	4	2	4	2	4	3	3	3	3	2	4	3	3	3	3	3	3	3	3	2	4	2	4	2	4	2	4	3	3	3	3	3	3	3	3	3	3	3	3	2	4	2	4	3	3	3	3
2	4	2	4	2	4	2	4	2	4	2	4	2	4	1	5	2	4	2	4	2	4	2	4	2	4	2	4	2	4	2	4	2	4	2	4	2	4	2	4	1	5	2	4	2	4	2	4
2	4	2	4	2	4	3	3	3	3	2	4	2	4	2	4	2	4	4	2	3	3	3	3	2	4	2	4	2	4	2	4	2	4	2	4	2	4	2	4	2	4	2	4	2	4	2	4
2	4	2	4	2	4	3	3	2	4	2	4	2	4	2	4	2	4	2	4	2	4	2	4	2	4	2	4	2	4	3	3	3	3	3	3	2	4	2	4	2	4	2	4	2	4	2	4
2	4	3	3	4	2	2	4	2	4	4	2	3	3	3	3	3	3	3	3	3	3	1	5	3	3	2	4	2	4	4	2	4	2	4	2	4	2	4	2	2	4	3	3	4	2	4	2
1	5	1	5	1	5	4	2	2	4	3	3	3	3	3	3	3	3	3	3	3	3	1	5	2	4	2	4	2	4	2	4	2	4	2	4	2	4	3	3	2	4	3	3	3	3	3	3
2	4	2	4	2	4	3	3	2	4	4	2	2	4	2	4	2	4	2	4	2	4	2	4	2	4	2	4	2	4	3	3	5	1	5	1	5	1	5	1	1	5	2	4	3	3	5	1
2	4	1	5	2	4	2	4	4	2	2	4	3	3	2	4	3	3	1	5	2	4	1	5	2	4	1	5	2	4	2	4	2	4	1	5	2	4	2	4	2	4	1	5	1	5	2	4
1	5	1	5	1	5	2	4	2	4	2	4	1	5	1	5	2	4	1	5	2	4	2	4	2	4	2	4	2	4	4	2	4	2	4	2	4	2	4	2	1	5	4	2	1	5	2	4
2	4	3	3	2	4	2	4	3	3	1	5	2	4	2	4	2	4	1	5	3	3	1	5	1	5	2	4	2	4	2	4	2	4	2	4	2	4	3	3	1	5	2	4	3	3	2	4
3	3	2	4	2	4	3	3	2	4	2	4	2	4	2	4	3	3	2	4	2	4	2	4	2	4	2	4	2	4	2	4	2	4	2	4	2	4	2	4	2	4	2	4	2	4	2	4
2	4	1	5	1	5	1	5	1	5	1	5	2	4	3	3	2	4	1	5	2	4	2	4	2	4	3	3	2	4	2	4	2	4	2	4	2	4	2	4	2	4	2	4	2	4	2	4
2	4	2	4	2	4	4	2	4	2	4	2	2	4	4	2	4	2	4	2	4	2	4	2	2	4	2	4	2	4	2	4	2	4	2	4	2	4	4	2	2	4	4	2	2	4	2	4
2	4	1	5	2	4	3	3	3	3	2	4	4	2	2	4	3	3	4	2	2	4	2	4	2	4	3	3	2	4	4	2	4	2	3	3	3	3	3	3	1	5	2	4	5	1	4	2
2	4	2	4	2	4	1	5	3	3	3	3	2	4	3	3	3	3	2	4	3	3	1	5	2	4	3	3	3	3	3	3	3	3	3	3	4	2	4	2	3	3	2	4	3	3	3	3
2	4	4	2	2	4	3	3	3	3	4	2	3	3	4	2	4	2	4	2	4	2	1	5	3	3	3	3	3	3	3	3	4	2	3	3	4	2	4	2	2	4	4	2	4	2	3	3
1	5	2	4	2	4	2	4	1	5	2	4	3	3	3	3	3	3	3	3	3	3	1	5	3	3	2	4	3	3	3	3	4	2	1	5	2	4	3	3	1	5	3	3	2	4	2	4
3	3	3	3	4	2	3	3	3	3	3	3	3	3	4	2	5	1	4	2	3	3	3	3	5	1	3	3	3	3	5	1	5	1	5	1	5	1	5	1	1	5	4	2	5	1	3	3
2	4	4	2	4	2	3	3	3	3	2	4	3	3	3	3	3	3	2	4	4	2	1	5	2	4	1	5	2	4	2	4	3	3	2	4	3	3	3	3	1	5	4	2	4	2	4	2
1	5	1	5	1	5	2	4	1	5	2	4	1	5	1	5	2	4	1	5	1	5	1	5	1	5	1	5	1	5	1	5	1	5	1	5	2	4	1	5	1	5	2	4	1	5	1	5
2	4	2	4	2	4	1	5	2	4	2	4	3	3	2	4	3	3	3	3	2	4	1	5	2	4	1	5	2	4	2	4	2	4	2	4	2	4	3	3	1	5	2	4	2	4	2	4
2	4	1	5	1	5	1	5	1	5	2	4	2	4	2	4	4	2	3	3	5	1	1	5	1	5	1	5	1	5	1	5	4	2	5	1	1	5	2	4	1	5	1	5	1	5	4	2
1	5	1	5	1	5	3	3	1	5	1	5	3	3	2	4	4	2	4	2	3	3	2	4	3	3	3	3	2	4	4	2	4	2	3	3	5	1	5	1	3	3	3	3	4	2	3	3
2	4	2	4	2	4	2	4	2	4	2	4	2	4	2	4	2	4	2	4	2	4	2	4	2	4	2	4	2	4	2	4	2	4	2	4	2	4	2	4	2	4	2	4	2	4	2	4
1	5	1	5	1	5	1	5	1	5	2	4	2	4	1	5	2	4	1	5	1	5	1	5	1	5	1	5	1	5	1	5	1	5	1	5	1	5	2	4	1	5	1	5	1	5	1	5
1	5	1	5	1	5	2	4	3	3	2	4	3	3	2	4	3	3	2	4	2	4	2	4	2	4	1	5	2	4	2	4	2	4	2	4	3	3	2	4	1	5	2	4	3	3	3	3
2	4	4	2	2	4	1	5	4	2	2	4	3	3	2	4	4	2	4	2	4	2	3	3	2	4	4	2	3	3	4	2	4	2	4	2	4	2	4	2	2	4	2	4	4	2	2	4
2	4	2	4	2	4	1	5	1	5	1	5	2	4	2	4	2	4	2	4	3	3	1	5	3	3	1	5	2	4	1	5	2	4	1	5	2	4	2	4	1	5	2	4	1	5	2	4
1	5	2	4	2	4	3	3	2	4	2	4	3	3	4	2	3	3	3	3	4	2	2	4	1	5	1	5	1	5	5	1	4	2	3	3	3	3	3	3	1	5	2	4	3	3	5	1
1	5	2	4	2	4	3	3	3	3	2	4	2	4	2	4	3	3	4	2	3	3	3	3	4	2	2	4	2	4	3	3	2	4	3	3	3	3	3	3	2	4	2	4	3	3	4	2
1	5	1	5	1	5	1	5	2	4	1	5	1	5	1	5	1	5	1	5	1	5	1	5	2	4	1	5	1	5	1	5	1	5	1	5	1	5	1	5	1	5	1	5	1	5	1	5
1	5	3	3	2	4	3	3	2	4	1	5	2	4	4	2	2	4	3	3	2	4	1	5	3	3	2	4	2	4	3	3	3	3	3	3	3	3	3	3	1	5	3	3	3	3	2	4
2	4	2	4	2	4	2	4	2	4	2	4	2	4	2	4	2	4	2	4	2	4	2	4	2	4	2	4	2	4	2	4	2	4	2	4	2	4	2	4	2	4	2	4	2	4	2	4
2	4	2	4	2	4	2	4	2	4	2	4	2	4	2	4	2	4	2	4	2	4	2	4	2	4	2	4	2	4	2	4	2	4	2	4	2	4	2	4	2	4	2	4	2	4	2	4
1	5	1	5	2	4	1	5	2	4	2	4	1	5	1	5	2	4	2	4	1	5	2	4	1	5	3	3	2	4	2	4	2	4	2	4	2	4	2	4	2	4	2	4	2	4	2	4
2	4	2	4	2	4	2	4	3	3	2	4	3	3	3	3	4	2	4	2	3	3	3	3	2	4	2	4	2	4	3	3	4	2	4	2	3	3	4	2	3	3	4	2	4	2	4	2
5	1	1	5	5	1	2	4	3	3	1	5	1	5	3	3	5	1	1	5	1	5	1	5	5	1	1	5	5	1	5	1	5	1	5	1	5	1	5	1	1	5	5	1	5	1	5	1
3	3	2	4	2	4	2	4	2	4	2	4	2	4	3	3	3	3	2	4	2	4	2	4	3	3	2	4	2	4	3	3	4	2	4	2	4	2	4	2	2	4	3	3	3	3	4	2
1	5	1	5	1	5	1	5	1	5	1	5	3	3	3	3	2	4	2	4	2	4	1	5	3	3	2	4	2	4	2	4	2	4	2	4	2	4	2	4	2	4	2	4	2	4	2	4
1	5	1	5	1	5	1	5	2	4	3	3	3	3	3	3	4	2	5	1	1	5	3	3	4	2	3	3	3	3	3	3	3	3	3	3	3	3	3	3	3	3	3	3	3	3	3	3
1	5	1	5	1	5	2	4	2	4	2	4	2	4	2	4	2	4	2	4	2	4	2	4	1	5	3	3	2	4	2	4	2	4	2	4	2	4	2	4	2	4	2	4	2	4	2	4
2	4	3	3	2	4	3	3	3	3	2	4	2	4	2	4	3	3	2	4	2	4	2	4	2	4	3	3	2	4	3	3	3	3	2	4	2	4	2	4	2	4	2	4	3	3	2	4
2	4	3	3	2	4	3	3	4	2	3	3	3	3	4	2	3	3	2	4	3	3	1	5	4	2	3	3	4	2	3	3	3	3	3	3	4	2	3	3	2	4	4	2	3	3	4	2
3	3	3	3	2	4	4	2	5	1	4	2	2	4	3	3	4	2	3	3	3	3	2	4	3	3	3	3	2	4	3	3	3	3	2	4	3	3	3	3	1	5	3	3	3	3	3	3
2	4	1	5	2	4	3	3	1	5	1	5	2	4	2	4	2	4	1	5	2	4	1	5	1	5	1	5	2	4	2	4	1	5	2	4	1	5	2	4	1	5	1	5	2	4	2	4
2	4	2	4	2	4	4	2	2	4	2	4	4	2	4	2	2	4	2	4	4	2	2	4	2	4	2	4	2	4	2	4	2	4	2	4	2	4	3	3	2	4	2	4	2	4	2	4
2	4	2	4	2	4	2	4	2	4	4	2	4	2	3	3	2	4	4	2	2	4	2	4	2	4	2	4	2	4	2	4	4	2	2	4	2	4	2	4	2	4	2	4	2	4	4	2
1	5	1	5	1	5	1	5	1	5	1	5	1	5	1	5	1	5	2	4	2	4	3	3	2	4	1	5	2	4	2	4	1	5	2	4	1	5	2	4	1	5	2	4	2	4	2	4
2	4	4	2	2	4	1	5	1	5	2	4	3	3	4	2	4	2	4	2	5	1	1	5	4	2	2	4	4	2	4	2	4	2	4	2	3	3	2	4	1	5	4	2	3	3	4	2
2	4	3	3	3	3	2	4	4	2	2	4	4	2	4	2	3	3	2	4	4	2	1	5	2	4	2	4	2	4	3	3	2	4	2	4	3	3	2	4	2	4	2	4	3	3	4	2
1	5	1	5	2	4	4	2	3	3	2	4	1	5	1	5	2	4	2	4	1	5	1	5	2	4	1	5	1	5	1	5	3	3	1	5	1	5	1	5	1	5	3	3	3	3	1	5
2	4	3	3	1	5	3	3	4	2	2	4	2	4	2	4	1	5	2	4	2	4	1	5	1	5	1	5	3	3	2	4	1	5	3	3	2	4	1	5	1	5	2	4	2	4	2	4
2	4	2	4	2	4	4	2	4	2	4	2	4	2	4	2	4	2	4	2	2	4	4	2	4	2	2	4	2	4	4	2	4	2	4	2	2	4	2	4	2	4	4	2	4	2	3	3
2	4	2	4	2	4	3	3	2	4	2	4	2	4	2	4	3	3	3	3	4	2	3	3	2	4	2	4	2	4	3	3	3	3	3	3	3	3	3	3	2	4	2	4	2	4	3	3
2	4	1	5	1	5	2	4	2	4	2	4	3	3	2	4	3	3	3	3	1	5	2	4	3	3	2	4	2	4	1	5	2	4	2	4	2	4	1	5	2	4	2	4	2	4	1	5
3	3	2	4	3	3	2	4	3	3	3	3	2	4	3	3	3	3	3	3	3	3	3	3	2	4	3	3	3	3	4	2	3	3	3	3	3	3	3	3	2	4	2	4	3	3	3	3
1	5	1	5	1	5	3	3	3	3	1	5	2	4	1	5	1	5	1	5	2	4	1	5	1	5	1	5	1	5	1	5	1	5	2	4	1	5	3	3	1	5	1	5	1	5	3	3
2	4	1	5	1	5	2	4	4	2	2	4	4	2	2	4	2	4	2	4	3	3	1	5	1	5	1	5	1	5	2	4	1	5	1	5	1	5	1	5	1	5	1	5	1	5	1	5
2	4	2	4	1	5	3	3	3	3	2	4	2	4	3	3	3	3	3	3	3	3	1	5	2	4	1	5	2	4	3	3	3	3	3	3	3	3	3	3	2	4	3	3	2	4	2	4
2	4	2	4	2	4	4	2	3	3	2	4	4	2	4	2	4	2	2	4	2	4	3	3	2	4	2	4	2	4	4	2	2	4	4	2	4	2	2	4	2	4	2	4	4	2	2	4
1	5	1	5	1	5	1	5	1	5	2	4	1	5	1	5	2	4	1	5	1	5	1	5	1	5	1	5	1	5	1	5	3	3	2	4	1	5	2	4	1	5	1	5	1	5	1	5
2	4	2	4	1	5	3	3	4	2	2	4	3	3	1	5	3	3	2	4	4	2	1	5	3	3	3	3	3	3	3	3	3	3	2	4	3	3	3	3	1	5	2	4	3	3	2	4
2	4	2	4	2	4	2	4	2	4	2	4	2	4	2	4	2	4	3	3	1	5	2	4	2	4	2	4	2	4	2	4	2	4	2	4	3	3	2	4	1	5	2	4	2	4	2	4
2	4	2	4	2	4	1	5	2	4	2	4	2	4	2	4	3	3	2	4	2	4	2	4	1	5	2	4	2	4	2	4	2	4	2	4	2	4	1	5	2	4	1	5	1	5	1	5
2	4	2	4	2	4	2	4	2	4	2	4	2	4	1	5	2	4	2	4	2	4	2	4	2	4	2	4	2	4	2	4	2	4	2	4	2	4	2	4	1	5	2	4	2	4	2	4
2	4	2	4	2	4	3	3	2	4	4	2	2	4	2	4	2	4	2	4	2	4	2	4	2	4	2	4	2	4	3	3	5	1	5	1	5	1	5	1	1	5	2	4	3	3	5	1
3	3	2	4	2	4	3	3	2	4	2	4	2	4	2	4	3	3	2	4	2	4	2	4	2	4	2	4	2	4	2	4	2	4	2	4	2	4	2	4	2	4	2	4	2	4	2	4
1	5	2	4	2	4	2	4	1	5	2	4	3	3	3	3	3	3	3	3	3	3	1	5	3	3	2	4	3	3	3	3	4	2	1	5	2	4	3	3	1	5	3	3	2	4	2	4
2	4	2	4	2	4	1	5	2	4	2	4	3	3	2	4	3	3	3	3	2	4	1	5	2	4	1	5	2	4	2	4	2	4	2	4	2	4	3	3	1	5	2	4	2	4	2	4
2	4	2	4	2	4	2	4	2	4	2	4	2	4	2	4	2	4	2	4	2	4	2	4	2	4	2	4	2	4	2	4	2	4	2	4	2	4	2	4	2	4	2	4	2	4	2	4
1	5	1	5	1	5	2	4	3	3	2	4	3	3	2	4	3	3	2	4	2	4	2	4	2	4	1	5	2	4	2	4	2	4	2	4	3	3	2	4	1	5	2	4	3	3	3	3
2	4	4	2	2	4	1	5	4	2	2	4	3	3	2	4	4	2	4	2	4	2	3	3	2	4	4	2	3	3	4	2	4	2	4	2	4	2	4	2	2	4	2	4	4	2	2	4
2	4	2	4	2	4	1	5	1	5	1	5	2	4	2	4	2	4	2	4	3	3	1	5	3	3	1	5	2	4	1	5	2	4	1	5	2	4	2	4	1	5	2	4	1	5	2	4
1	5	2	4	2	4	3	3	3	3	2	4	2	4	2	4	3	3	4	2	3	3	3	3	4	2	2	4	2	4	3	3	2	4	3	3	3	3	3	3	2	4	2	4	3	3	4	2
1	5	3	3	2	4	3	3	2	4	1	5	2	4	4	2	2	4	3	3	2	4	1	5	3	3	2	4	2	4	3	3	3	3	3	3	3	3	3	3	1	5	3	3	3	3	2	4
2	4	2	4	2	4	2	4	2	4	2	4	2	4	2	4	2	4	2	4	2	4	2	4	2	4	2	4	2	4	2	4	2	4	2	4	2	4	2	4	2	4	2	4	2	4	2	4
2	4	2	4	2	4	2	4	2	4	2	4	2	4	2	4	2	4	2	4	2	4	2	4	2	4	2	4	2	4	2	4	2	4	2	4	2	4	2	4	2	4	2	4	2	4	2	4
2	4	2	4	2	4	2	4	3	3	2	4	3	3	3	3	4	2	4	2	3	3	3	3	2	4	2	4	2	4	3	3	4	2	4	2	3	3	4	2	3	3	4	2	4	2	4	2
3	3	2	4	2	4	2	4	2	4	2	4	2	4	3	3	3	3	2	4	2	4	2	4	3	3	2	4	2	4	3	3	4	2	4	2	4	2	4	2	2	4	3	3	3	3	4	2
1	5	1	5	1	5	1	5	1	5	1	5	3	3	3	3	2	4	2	4	2	4	1	5	3	3	2	4	2	4	2	4	2	4	2	4	2	4	2	4	2	4	2	4	2	4	2	4
1	5	1	5	1	5	1	5	2	4	3	3	3	3	3	3	4	2	5	1	1	5	3	3	4	2	3	3	3	3	3	3	3	3	3	3	3	3	3	3	3	3	3	3	3	3	3	3
1	5	1	5	1	5	2	4	2	4	2	4	2	4	2	4	2	4	2	4	2	4	2	4	1	5	3	3	2	4	2	4	2	4	2	4	2	4	2	4	2	4	2	4	2	4	2	4
2	4	3	3	2	4	3	3	4	2	3	3	3	3	4	2	3	3	2	4	3	3	1	5	4	2	3	3	4	2	3	3	3	3	3	3	4	2	3	3	2	4	4	2	3	3	4	2
2	4	2	4	2	4	4	2	2	4	2	4	4	2	4	2	2	4	2	4	4	2	2	4	2	4	2	4	2	4	2	4	2	4	2	4	2	4	3	3	2	4	2	4	2	4	2	4
2	4	2	4	2	4	2	4	2	4	4	2	4	2	3	3	2	4	4	2	2	4	2	4	2	4	2	4	2	4	2	4	4	2	2	4	2	4	2	4	2	4	2	4	2	4	4	2
1	5	1	5	1	5	1	5	1	5	1	5	1	5	1	5	1	5	2	4	2	4	3	3	2	4	1	5	2	4	2	4	1	5	2	4	1	5	2	4	1	5	2	4	2	4	2	4

## Sheet: BD
Independent variable (IV) = Artificial Intelligence												Dependent Variable (DV) = Personal Data Protection													IV	DV	D1	D2	D3	D4
P1	P2	P3	P4	P5	P6	P7	P8	P9	P10	P11	P12	P13	P14	P15	P16	P17	P18	P19	P20	P21	P22	P23	P24
4	3	4	3	3	4	2	4	2	4	2	4	4	4	4	4	4	4	4	4	4	4	4	4		39	48	12	12	12	12
4	5	5	5	4	5	5	5	5	5	4	5	2	4	4	4	5	2	3	2	5	3	2	4		57	40	10	11	10	9
4	5	5	4	2	4	2	4	4	4	3	5	5	5	5	4	5	5	5	5	5	5	5	5		46	59	15	14	15	15
4	4	5	3	3	4	4	3	3	3	3	5	4	5	4	3	3	3	3	3	4	3	4	4		44	43	13	9	10	11
4	4	4	2	3	4	2	2	2	4	4	3	4	4	4	2	4	2	2	4	4	4	2	4		38	40	12	8	10	10
4	4	4	4	4	4	4	4	2	3	3	3	3	3	3	4	4	3	3	3	5	2	3	3		43	39	9	11	11	8
5	5	5	5	5	4	5	5	4	5	5	5	5	5	5	5	3	4	5	4	5	5	5	5		58	56	15	12	14	15
4	4	5	3	2	4	3	5	3	4	2	5	3	3	3	3	3	4	3	3	5	4	3	4		44	41	9	10	11	11
3	4	4	4	2	3	3	2	3	2	2	5	2	4	3	2	3	3	2	3	5	3	3	3		37	36	9	8	10	9
3	4	4	3	3	4	3	2	3	2	2	5	3	5	3	2	3	2	2	2	5	2	2	2		38	33	11	7	9	6
4	4	4	4	4	4	4	4	4	3	5	4	4	4	4	4	4	4	3	4	5	4	4	4		48	48	12	12	12	12
2	4	4	3	4	2	3	4	3	4	3	5	3	5	4	3	3	3	3	3	5	2	3	3		41	40	12	9	11	8
4	5	5	5	4	4	4	5	5	5	4	5	5	5	5	3	4	4	5	5	5	5	5	5		55	56	15	11	15	15
4	4	5	4	3	4	4	3	2	4	4	5	5	5	4	3	4	4	4	4	5	4	4	4		46	50	14	11	13	12
4	4	4	5	4	4	4	4	3	4	4	4	5	4	4	4	4	4	4	5	4	5	5	5		48	53	13	12	13	15
4	4	4	3	3	4	3	3	3	3	4	4	4	4	3	3	3	3	3	3	4	4	3	3		42	40	11	9	10	10
4	4	4	4	4	4	4	5	4	4	4	4	4	4	4	4	4	4	4	4	5	4	4	4		49	49	12	12	13	12
4	4	4	3	3	4	4	4	4	2	3	3	4	4	4	4	4	4	4	4	4	4	4	4		42	48	12	12	12	12
4	4	4	3	4	4	4	4	4	4	4	4	4	4	4	3	3	3	4	4	4	4	4	4		47	45	12	9	12	12
4	3	2	4	4	2	3	3	3	3	3	5	3	4	4	2	2	2	2	2	4	3	2	2		39	32	11	6	8	7
5	5	5	2	4	3	3	3	3	3	3	5	4	4	4	4	4	4	4	3	4	3	3	3		44	44	12	12	11	9
4	4	4	3	4	2	4	4	4	4	4	4	4	4	4	3	1	1	1	1	5	4	3	1		45	32	12	5	7	8
4	5	4	4	2	4	3	4	3	5	4	5	4	5	4	4	4	5	4	4	4	5	5	4		47	52	13	13	12	14
5	5	5	4	4	4	5	5	4	5	4	4	4	4	4	2	2	2	2	2	5	2	5	4		54	38	12	6	9	11
4	3	4	4	3	5	4	4	4	5	3	5	5	4	4	4	4	4	4	3	5	4	3	4		48	48	13	12	12	11
3	4	4	3	4	4	4	4	3	4	4	4	4	4	4	4	4	4	4	4	4	4	4	4		45	48	12	12	12	12
4	5	5	5	5	5	4	3	4	5	4	4	4	3	4	4	4	4	4	4	4	4	4	4		53	47	11	12	12	12
4	4	4	2	2	2	4	2	2	2	2	2	4	4	4	4	4	4	4	2	4	2	4	4		32	44	12	12	10	10
4	5	4	3	3	4	2	4	3	2	4	4	4	3	4	2	2	3	3	3	5	4	1	2		42	36	11	7	11	7
4	4	4	5	3	3	4	3	3	4	3	5	4	3	3	3	3	3	2	2	3	4	3	3		45	36	10	9	7	10
4	2	4	3	3	2	3	2	2	2	2	5	3	3	3	3	2	3	2	2	4	2	2	3		34	32	9	8	8	7
5	4	4	4	5	4	3	3	3	3	3	5	3	4	3	3	2	5	4	3	5	3	4	4		46	43	10	10	12	11
3	3	2	3	3	3	3	2	1	2	3	3	1	3	3	1	1	1	1	1	5	2	1	3		31	23	7	3	7	6
4	2	2	3	3	4	3	3	3	4	2	5	4	5	4	4	3	4	3	3	5	2	2	2		38	41	13	11	11	6
5	5	5	4	5	4	5	5	4	5	5	5	5	5	5	5	5	5	4	5	5	4	5	5		57	58	15	15	14	14
4	4	4	5	4	4	3	4	3	3	4	5	4	5	4	4	4	4	4	3	5	4	4	4		47	49	13	12	12	12
4	5	5	5	5	4	4	4	2	3	1	5	5	5	5	5	2	1	5	4	5	5	5	2		47	49	15	8	14	12
5	5	5	3	5	5	3	4	2	2	3	4	3	3	4	2	2	3	1	1	3	3	2	3		46	30	10	7	5	8
4	4	4	4	4	4	4	4	4	4	4	4	4	4	4	4	4	4	4	4	4	4	4	4		48	48	12	12	12	12
5	5	5	5	5	4	4	5	4	5	5	5	5	5	5	5	5	5	5	4	5	5	5	5		57	59	15	15	14	15
5	5	5	4	3	4	3	4	3	4	4	4	4	5	4	4	4	4	3	4	5	4	3	3		48	47	13	12	12	10
4	2	4	5	2	4	3	4	2	2	2	3	4	2	3	2	2	2	2	2	4	4	2	4		37	33	9	6	8	10
4	4	4	5	5	5	4	4	4	4	3	5	3	5	4	5	4	5	4	4	5	4	5	4		51	52	12	14	13	13
5	4	4	3	4	4	3	2	3	3	2	4	5	5	5	1	2	3	3	3	5	4	3	1		41	40	15	6	11	8
5	4	4	3	3	4	4	4	3	2	3	3	2	4	4	3	4	3	3	3	4	4	3	2		42	39	10	10	10	9
5	5	5	5	4	5	5	5	5	5	5	5	4	5	5	5	5	5	5	5	5	5	5	5		59	59	14	15	15	15
5	3	4	3	4	5	4	2	4	3	4	5	3	4	4	3	3	3	3	3	5	3	3	4		46	41	11	9	11	10
4	4	4	4	4	4	4	4	4	4	4	4	4	4	4	4	4	4	4	4	4	4	4	4		48	48	12	12	12	12
4	4	4	4	4	4	4	4	4	4	4	4	4	4	4	4	4	4	4	4	4	4	4	4		48	48	12	12	12	12
5	5	4	5	4	4	5	5	4	4	5	4	5	3	4	4	4	4	4	4	4	4	4	4		54	48	12	12	12	12
4	4	4	4	3	4	3	3	2	2	3	3	4	4	4	3	2	2	3	2	3	2	2	2		39	33	12	7	8	6
1	5	1	4	3	5	5	3	1	5	5	5	1	5	1	1	1	1	1	1	5	1	1	1		43	20	7	3	7	3
3	4	4	4	4	4	4	3	3	4	4	4	3	4	4	3	2	2	2	2	4	3	3	2		45	34	11	7	8	8
5	5	5	5	5	5	3	3	4	4	4	5	3	4	4	4	4	4	4	4	4	4	4	4		53	47	11	12	12	12
5	5	5	5	4	3	3	3	2	1	5	3	2	3	3	3	3	3	3	3	3	3	3	3		44	35	8	9	9	9
5	5	5	4	4	4	4	4	4	4	4	4	5	3	4	4	4	4	4	4	4	4	4	4		51	48	12	12	12	12
4	3	4	3	3	4	4	4	3	4	4	4	4	3	4	3	3	4	4	4	4	4	3	4		44	44	11	10	12	11
4	3	4	3	2	3	3	2	3	4	3	5	2	3	2	3	3	3	2	3	4	2	3	2		39	32	7	9	9	7
3	3	4	2	1	2	4	3	2	3	3	4	3	3	4	3	3	4	3	3	5	3	3	3		34	40	10	10	11	9
4	5	4	3	5	5	4	4	4	5	4	5	5	5	4	4	5	4	5	4	5	5	4	4		52	54	14	13	14	13
4	4	4	2	4	4	2	2	4	4	2	4	4	4	4	4	4	4	4	3	4	4	4	4		40	47	12	12	11	12
4	4	4	4	4	2	2	3	4	2	4	4	4	4	4	4	2	4	4	4	4	4	4	2		41	44	12	10	12	10
5	5	5	5	5	5	5	5	5	4	4	3	4	5	4	4	5	4	5	4	5	4	4	4		56	52	13	13	14	12
4	2	4	5	5	4	3	2	2	2	1	5	2	4	2	2	2	2	3	4	5	2	3	2		39	33	8	6	12	7
4	3	3	4	2	4	2	2	3	4	2	5	4	4	4	3	4	4	3	4	4	4	3	2		38	43	12	11	11	9
5	5	4	2	3	4	5	5	4	4	5	5	4	5	5	5	3	5	5	5	5	3	3	5		51	53	14	13	15	11
4	3	5	3	2	4	4	4	5	4	4	5	5	5	3	4	5	3	4	5	5	4	4	4		47	51	13	12	14	12
4	4	4	2	2	2	2	2	2	2	4	2	2	4	4	2	2	2	4	4	4	2	2	3		32	35	10	6	12	7
4	4	4	3	4	4	4	4	3	3	2	3	4	4	4	3	3	3	3	3	4	4	4	3		42	42	12	9	10	11
4	5	5	4	4	4	3	4	3	3	5	4	3	4	4	5	4	4	4	5	4	4	4	5		48	50	11	13	13	13
3	4	3	4	3	3	4	3	3	3	3	3	4	3	3	2	3	3	3	3	4	4	3	3		39	38	10	8	10	10
5	5	5	3	3	5	4	5	5	5	4	5	5	5	5	5	5	4	5	3	5	5	5	3		54	55	15	14	13	13
4	5	5	4	2	4	2	4	4	4	3	5	5	5	5	4	5	5	5	5	5	5	5	5		46	59	15	14	15	15
4	4	5	3	3	4	4	3	3	3	3	5	4	5	4	3	3	3	3	3	4	3	4	4		44	43	13	9	10	11
4	4	4	2	3	4	2	2	2	4	4	3	4	4	4	2	4	2	2	4	4	4	2	4		38	40	12	8	10	10
5	5	5	5	5	4	5	5	4	5	5	5	5	5	5	5	3	4	5	4	5	5	5	5		58	56	15	12	14	15
4	4	5	3	2	4	3	5	3	4	2	5	3	3	3	3	3	4	3	3	5	4	3	4		44	41	9	10	11	11
4	4	4	4	4	4	4	4	4	3	5	4	4	4	4	4	4	4	3	4	5	4	4	4		48	48	12	12	12	12
4	4	4	5	4	4	4	4	3	4	4	4	5	4	4	4	4	4	4	5	4	5	5	5		48	53	13	12	13	15
4	4	4	4	4	4	4	5	4	4	4	4	4	4	4	4	4	4	4	4	5	4	4	4		49	49	12	12	13	12
4	4	4	3	4	2	4	4	4	4	4	4	4	4	4	3	1	1	1	1	5	4	3	1		45	32	12	5	7	8
3	4	4	3	4	4	4	4	3	4	4	4	4	4	4	4	4	4	4	4	4	4	4	4		45	48	12	12	12	12
5	4	4	4	5	4	3	3	3	3	3	5	3	4	3	3	2	5	4	3	5	3	4	4		46	43	10	10	12	11
4	4	4	5	4	4	3	4	3	3	4	5	4	5	4	4	4	4	4	3	5	4	4	4		47	49	13	12	12	12
4	4	4	4	4	4	4	4	4	4	4	4	4	4	4	4	4	4	4	4	4	4	4	4		48	48	12	12	12	12
5	5	5	4	3	4	3	4	3	4	4	4	4	5	4	4	4	4	3	4	5	4	3	3		48	47	13	12	12	10
4	2	4	5	2	4	3	4	2	2	2	3	4	2	3	2	2	2	2	2	4	4	2	4		37	33	9	6	8	10
4	4	4	5	5	5	4	4	4	4	3	5	3	5	4	5	4	5	4	4	5	4	5	4		51	52	12	14	13	13
5	4	4	3	3	4	4	4	3	2	3	3	2	4	4	3	4	3	3	3	4	4	3	2		42	39	10	10	10	9
5	3	4	3	4	5	4	2	4	3	4	5	3	4	4	3	3	3	3	3	5	3	3	4		46	41	11	9	11	10
4	4	4	4	4	4	4	4	4	4	4	4	4	4	4	4	4	4	4	4	4	4	4	4		48	48	12	12	12	12
4	4	4	4	4	4	4	4	4	4	4	4	4	4	4	4	4	4	4	4	4	4	4	4		48	48	12	12	12	12
4	4	4	4	3	4	3	3	2	2	3	3	4	4	4	3	2	2	3	2	3	2	2	2		39	33	12	7	8	6
3	4	4	4	4	4	4	3	3	4	4	4	3	4	4	3	2	2	2	2	4	3	3	2		45	34	11	7	8	8
5	5	5	5	5	5	3	3	4	4	4	5	3	4	4	4	4	4	4	4	4	4	4	4		53	47	11	12	12	12
5	5	5	5	4	3	3	3	2	1	5	3	2	3	3	3	3	3	3	3	3	3	3	3		44	35	8	9	9	9
5	5	5	4	4	4	4	4	4	4	4	4	5	3	4	4	4	4	4	4	4	4	4	4		51	48	12	12	12	12
4	3	4	3	2	3	3	2	3	4	3	5	2	3	2	3	3	3	2	3	4	2	3	2		39	32	7	9	9	7
4	4	4	2	4	4	2	2	4	4	2	4	4	4	4	4	4	4	4	3	4	4	4	4		40	47	12	12	11	12
4	4	4	4	4	2	2	3	4	2	4	4	4	4	4	4	2	4	4	4	4	4	4	2		41	44	12	10	12	10
5	5	5	5	5	5	5	5	5	4	4	3	4	5	4	4	5	4	5	4	5	4	4	4		56	52	13	13	14	12
